# Supplementary material for: Prostate malignant tumor and benign prostatic hyperplasia microenvironments in black African men: Limited infiltration of CD8+ T lymphocytes, NK‐cells, and high frequency of CD73+ stromal cells
Source: Cancer Rep (Hoboken). 2023 Apr 24;6(Suppl 1):e1817. doi: 10.1002/cnr2.1817 (PMC10440842; doi:10.1002/cnr2.1817)
Supplement: Supplementary file 1 — Data S1: Supporting Information [file CNR2-6-e1817-s001.zip]

Archive with 2 entries (2 files):
- CNR2_1817_Supplementary_File_Material_2.fr.en.xlsx
- CNR2_1817_Supplementary_Flle_Material.fr.en.xlsx
