# Supplementary material for: Prostate malignant tumor and benign prostatic hyperplasia microenvironments in black African men: Limited infiltration of CD8+ T lymphocytes, NK‐cells, and high frequency of CD73+ stromal cells
Source: Cancer Rep (Hoboken). 2023 Apr 24;6(Suppl 1):e1817. doi: 10.1002/cnr2.1817 (PMC10440842; doi:10.1002/cnr2.1817)
Supplement: Supplementary file 1 — Data S1: Supporting Information [file CNR2-6-e1817-s001.zip › CNR2_1817_Supplementary_File_Material_2.fr.en.xlsx]

## Sheet: Sheet1
HE Supplier Dako			CD8 Monoclonal Primary Antibody Supplier Leica cf. CD8 data sheet			CD73 Monoclonal Primary Antibody Supplier Bio SB cf. data sheet CD73_1 and 2			CD56 Monoclonal Primary Antibody Supplier Roche cf. data sheet CD56
Microtomy			Microtomy			Microtomy			Microtomy
Microtome Microm HM325	Manual see. microtomy protocol		Microtome Microm HM325	Manual see. microtomy protocol		Microtome Microm HM325	Manual see. microtomy protocol		Microtome Microm HM325	Manual see. microtomy protocol
Section at 3µ with a microtome	Manual		Section at 3µ with a microtome	Manual		Section at 3µ with a microtome	Manual		Section at 3µ with a microtome	Manual
HE technique			IHC technique			IHC technique			IHC technique
Send slides to the stainer	Manual		Reception of the blades	Manual		Reception of the blades	Manual		Reception of the blades	Manual
Paasage in the DAKO Coverstainer stainer	Automaton see slide staining protocol		Bonding of labels	Manual		Bonding of labels	Manual		Bonding of labels	Manual
			Drying on hot plate at 48/50°C	Manual		Drying on hot plate at 48/50°C	Manual		Drying on hot plate at 48/50°C	Manual
			Leica ready-to-use vial	/		Prepkit vial cd73 dilution 1/50 of Bio SB	Manual		Roche ready-to-use vial	/
			Put a coverstile on each slide before sending the slides	Manual		Passage through Roche Benschmark Ultra automaton	Automaton see Roche CD73 protocol		Passage through Roche Benschmark Ultra automaton	Automaton see Roche CD56 protocol
			Passage through Leica Bond III automaton	Automaton see Leica CD8 protocol		Cleaning the blades with soapy water	Manual		Cleaning the blades with soapy water	Manual
			Remove coverstile	Manual		Rinse the blades with water	Manual		Rinse the blades with water	Manual
			Alcohol bath 1 min, xylene bath (1 to 3 min)	Manual		Alcohol bath 1 min, xylene bath (1 to 3 min)	Manual		Alcohol bath 1 min, xylene bath (1 to 3 min)	Manual
Recovery of mounted blades	Manual		Mounting slides with film using the Sakura Tissue-tek film E2 slide mounter	Automaton see slat assembly protocol		Mounting slides with film using the Sakura Tissue-tek film E2 slide mounter	Automaton see slat assembly protocol		Mounting slides with film using the Sakura Tissue-tek film E2 slide mounter	Automaton see slat assembly protocol
Digitization			Digitization			Digitization			Digitization
Philips UFS Scanner	automaton		Philips UFS Scanner	automaton		Philips UFS Scanner	automaton		Philips UFS Scanner	automaton
Magnification X40	automaton		Magnification X40	automaton		Magnification X40	automaton		Magnification X40	automaton
Digital image format: TIFF	automaton		Digital image format: TIFF	automaton		Digital image format: TIFF	automaton		Digital image format: TIFF	automaton
