# Supplementary material for: Prostate malignant tumor and benign prostatic hyperplasia microenvironments in black African men: Limited infiltration of CD8+ T lymphocytes, NK‐cells, and high frequency of CD73+ stromal cells
Source: Cancer Rep (Hoboken). 2023 Apr 24;6(Suppl 1):e1817. doi: 10.1002/cnr2.1817 (PMC10440842; doi:10.1002/cnr2.1817)
Supplement: Supplementary file 1 — Data S1: Supporting Information [file CNR2-6-e1817-s001.zip › CNR2_1817_Supplementary_Flle_Material.fr.en.xlsx]

## Sheet: Sheet1
Steps		HE blade	Immuno Blade CD8	Immuno Blade CD73	Immuno Blade CD56
Microtomy	Micotome used for cutting	Microm HM325	Microm HM325	Microm HM325	Microm HM325
	Cutting thickness (in microns)	3	3	3	3
HE coloring	Coloring automaton	DAKO Coverstainer
	Dye 1	Hematoxilyn
	Dye 2	Eosin
	Dyes supplier	DAKO (included in the kit)
IHC technique	Immunohistochemistry automaton		Leica Bond III	Roche Benchmark Ultra	Roche Benchmark Ultra
	Antibodies		CD8	CD73	CD56
	Primary/Secondary		Primary	Primary	Primary
	Mono or polyclonal		Monoclonal	Monoclonal	Monoclonal
	Supplier		Leica (included in the kit)	Bio SB	Roche (included in the kit)
	Technical sheet		See PDF "Technical sheet_CD8"	See PDF "Technical sheet_CD73_1 and 2"	See PDF "Technical sheet_CD56"
	Steps		See PDF "CD8_Leica Protocol"	See PDF "Summary protocol CD73_Roche"	See PDF "Summary protocol CD56_Roche"
Digitization	To scan	Philips UFS	Philips UFS	Philips UFS	Philips UFS
	Magnification	x40	x40	x40	x40
	digital image format	TIFF	TIFF	TIFF	TIFF
